# Supplementary material for: De novo pyrimidine synthesis is necessary for intestinal colonization of Salmonella Typhimurium in chicks
Source: PLoS One. 2017 Oct 17;12(10):e0183751. doi: 10.1371/journal.pone.0183751 (PMC5644981; doi:10.1371/journal.pone.0183751)
Supplement: S1 File — (XLSX) [file pone.0183751.s001.xlsx]

## Sheet: 3733 Chick raw data CFU
Date	10/10/11~10/21/11
Title	Compeitive infection of STM3733(pyrE) in Chicks
Method	Competitive infection of STM3733(del pyrE) with wild type(HA0431) to chicks
	On d1, d3, d9, chicks were euthanized, organs (ceca, cecal tonsil, bursa, spleen, liver) were collected, ground in 3ml PBS except cecal tonsil (in 1ml PBS)
	Make serial dilutions using 96well dishes (Lydia helped me), plated 50ul to Kan/xp plates
Inoculum
Strain	STM3733	WT
cfu/ml	2700000000	1820000000
cfu(mt/wt)	1.48352
Log input	0.171292
STM3733
Cecum
Day	chick #	cfu mt/ml	cfu wt/ml	Total cfu mt	Total cfu wt	cfu(mt/wt)	Normalized to input ratio	Log		CECA	mean log	SD	SE	T test	N
1	1	60000	600000	180000	1800000	0.1	0.0674074	-1.17129		Day1	-0.75729	0.364578	0.163049	-5.68719	5*
	2	880000	4380000	2640000	13140000	0.200913	0.13543	-0.868284		Day3	-3.54897	0.658168	0.294351	-12.6345	5*
	3	2000000	7600000	6000000	22800000	0.263158	0.177388	-0.751076		Day9	-4.03766	0.658702	0.294589	-14.2831	5*
	4	20000	20000	60000	60000	1	0.674074	-0.171292
	5	160000	720000	480000	2160000	0.222222	0.149794	-0.824505		CECAL TONSIL	mean log	SD	SE	T test	N
3	1	40000	12400000	120000	37200000	0.00322581	0.00217443	-2.66265		Day1	-0.654305	0.620314	0.277421	-2.97131	5*
	2	280	4000000	840	12000000	7e-05	4.71852e-05	-4.32619		Day3	-1.8307	0.324675	0.145204	-13.7786	5*
	3	240	1500000	720	4500000	0.00016	0.000107852	-3.96717		Day9	-2.09993	0.76917	0.343994	-6.59875	5*
	4	60000	57000000	180000	171000000	0.00105263	0.000709552	-3.14902
	5	340	1000000	1020	3000000	0.00034	0.000229185	-3.63981		BURSA	mean log	SD	SE	T test	N
9	1	200	15400000	600	46200000	1.2987e-05	8.75421e-06	-5.05778		Day1	-0.981584	0.417049	0.186516	-6.1742	5*
	2	400	1800000	1200	5400000	0.000222222	0.000149794	-3.8245		Day3	-2.60947	0.96811	0.432965	-6.41961	5*
	3	200	2200000	600	6600000	9.09091e-05	6.12795e-05	-4.21269		Day9	-3.16126	0.712902	0.318829	-10.4484	5*
	4	600	2600000	1800	7800000	0.000230769	0.000155556	-3.80811
	5	2000	2600000	6000	7800000	0.000769231	0.000518519	-3.28524		SPLEEN	mean log	SD	SE	T test	N
										Day1	-0.447335	0.383079	0.171323	-3.60333	5*
										Day3	-0.748365	0.273744	0.122426	-7.5014	5*
STM3733										Day9	-0.955734	0.672376	0.300705	-3.74365	5*
Cecal Tonsil
Day	chick #	cfu mt/ml	cfu wt/ml	Total cfu mt	Total cfu wt	cfu(mt/wt)	Normalized to input ratio	Log		LIVER	mean log	SD	SE	T test	N
1	1	300	1360	300	1360	0.220588	0.148693	-0.82771		Day1	-0.171292	0	0	#DIV/0!	5
	2	1000	22000	1000	22000	0.0454545	0.0306397	-1.51372		Day3	-1.19666	0.651172	0.291222	-4.69285	5*
	3	16600	51400	16600	51400	0.322957	0.217697	-0.662147		Day9	-0.447335	0.531675	0.23778	-2.59625	5*
	4	380	160	380	160	2.375	1.60093	0.204371		Mean Log cfu(mt/wt)
	5	1400	2800	1400	2800	0.5	0.337037	-0.472322			Day1	Day3	Day9
3	1	1200	122000	1200	122000	0.00983607	0.00663024	-2.17847		Ceca	-0.75729	-3.54897	-4.03766
	2	260	8200	260	8200	0.0317073	0.0213731	-1.67013		Cecal tonsil	-0.654305	-1.8307	-2.09993
	3	1400	50600	1400	50600	0.027668	0.0186503	-1.72931		Bursa	-0.981584	-2.60947	-3.16126
	4	400	38000	400	38000	0.0105263	0.00709552	-2.14902		Spleen	-0.447335	-0.748365	-0.955734
	5	400	7200	400	7200	0.0555556	0.0374486	-1.42656		Liver	-0.171292	-1.19666	-0.447335
9	1	40	26000	40	26000	0.00153846	0.00103704	-2.98421
	2	200	8000	200	8000	0.025	0.0168519	-1.77335
	3	200	82000	200	82000	0.00243902	0.00164408	-2.78408
	4	400	18000	400	18000	0.0222222	0.0149794	-1.8245
	5	2400	22000	2400	22000	0.109091	0.0735354	-1.1335
STM3733
Bursa
Day	chick #	cfu mt/ml	cfu wt/ml	Total cfu mt	Total cfu wt	cfu(mt/wt)	Normalized to input ratio	Log
1	1	120	460	360	1380	0.26087	0.175845	-0.754869
	2	1100	18800	3300	56400	0.0585106	0.0394405	-1.40406
	3	20200	319500	60600	958500	0.0632238	0.0426175	-1.37041
	4	180	320	540	960	0.5625	0.379167	-0.42117
	5	360	2200	1080	6600	0.163636	0.110303	-0.957413
3	1	10	10600	30	31800	0.000943396	0.000635919	-3.1966
	2	20	79200	60	237600	0.000252525	0.000170221	-3.76899
	3	10	3600	30	10800	0.00277778	0.00187243	-2.72759
	4	400	31600	1200	94800	0.0126582	0.00853258	-2.06892
	5	2200	28600	6600	85800	0.0769231	0.0518519	-1.28524
9	1	10	48000	30	144000	0.000208333	0.000140432	-3.85253
	2	10	2000	30	6000	0.005	0.00337037	-2.47232
	3	10	58000	30	174000	0.000172414	0.00011622	-3.93472
	4	10	8000	30	24000	0.00125	0.000842593	-3.07438
	5	10	2000	30	6000	0.005	0.00337037	-2.47232
STM3733
Spleen
Day	chick #	cfu mt/ml	cfu wt/ml	Total cfu mt	Total cfu wt	cfu(mt/wt)	Normalized to input ratio	Log
1	1	10	60	30	180	0.166667	0.112346	-0.949444
	2	10	10	30	30	1	0.674074	-0.171292
	3	10	10	30	30	1	0.674074	-0.171292
	4	10	10	30	30	1	0.674074	-0.171292
	5	10	40	30	120	0.25	0.168519	-0.773352
3	1	10	80	30	240	0.125	0.0842593	-1.07438
	2	10	20	30	60	0.5	0.337037	-0.472322
	3	10	40	30	120	0.25	0.168519	-0.773352
	4	10	20	30	60	0.5	0.337037	-0.472322
	5	10	60	30	180	0.166667	0.112346	-0.949444
9	1	10	320	30	960	0.03125	0.0210648	-1.67644
	2	20	10	60	30	2	1.34815	0.129738
	3	40	380	120	1140	0.105263	0.0709552	-1.14902
	4	20	220	60	660	0.0909091	0.0612795	-1.21269
	5	20	100	60	300	0.2	0.134815	-0.870262
STM3733
Liver
Day	chick #	cfu mt/ml	cfu wt/ml	Total cfu mt	Total cfu wt	cfu(mt/wt)	Normalized to input ratio	Log
1	1	10	10	30	30	1	0.674074	-0.171292
	2	10	10	30	30	1	0.674074	-0.171292
	3	10	10	30	30	1	0.674074	-0.171292
	4	10	10	30	30	1	0.674074	-0.171292
	5	10	10	30	30	1	0.674074	-0.171292
3	1	10	100	30	300	0.1	0.0674074	-1.17129
	2	10	120	30	360	0.0833333	0.0561728	-1.25047
	3	10	620	30	1860	0.016129	0.0108722	-1.96368
	4	10	10	30	30	1	0.674074	-0.171292
	5	10	180	30	540	0.0555556	0.0374486	-1.42656
9	1	10	10	30	30	1	0.674074	-0.171292
	2	20	10	60	30	2	1.34815	0.129738
	3	10	80	30	240	0.125	0.0842593	-1.07438
	4	10	10	30	30	1	0.674074	-0.171292
	5	20	120	60	360	0.166667	0.112346	-0.949444

## Sheet: Chick organ weights
Date	10/10/11~10/21/11
Day 1
	Ceca (grams)	Cecal tonsil	Bursa	Spleen	Liver
Chick 1	0.62	0.0349	0.11	0.05	0.14
Chick 2	0.54	0.0314	0.1	0.06	0.15
Chick 3	0.39	0.0302	0.08	0.07	0.2
Chick 4	0.44	0.0416	0.08	0.05	0.17
Chick 5	0.51	0.0413	0.06	0.05	0.18
Day 3
	Ceca (grams)	Cecal tonsil	Bursa	Spleen	Liver
Chick 1	1.11	0.052	0.2	0.11	0.34
Chick 2	1.24	0.046	0.14	0.11	0.5
Chick 3	0.74	0.045	0.13	0.09	0.51
Chick 4	1.47	0.022	0.07	0.12	0.32
Chick 5	0.53	0.033	0.11	0.11	0.3
Day 9
	Ceca (grams)	Cecal tonsil	Bursa	Spleen	Liver
Chick 1	1.58	0.054	0.21	0.28	0.36
Chick 2	1.1	0.048	0.17	0.16	0.28
Chick 3	0.85	0.048	0.25	0.19	0.38
Chick 4	1.76	0.071	0.23	0.16	0.32
Chick 5	1.45	0.074	0.31	0.16	0.35

## Sheet: Chick complementation 1
Date	2/27/12~3/7/12				EMPTY PLASMID CONTROL
Title	Complementation of STM3733, STM3734 in chick
Strain	WT (HA877) delphoN+pWSK29 (nalR, carbR)
	delSTM3733+pWSK29-STM3733 (kanR, carbR)
	delSTM3733+pWSK29
	delSTM3734+pWSK29-STM3734
	delSTM3734+pWSK29
Inoculum titer
dilution with 96 well plate
50ul	delSTM3733+p-STM3733	WT	delSTM3733+p	WT	delSTM3734+p-STM3734	WT	delSTM3734+p	WT
CFU/ml	1680000000	3120000000	2300000000	3520000000	1960000000	3160000000	1920000000	2500000000
CFU(mut/wt)	0.538462		0.653409		0.620253		0.768
Log CFU	-0.268845		-0.184815		-0.207431		-0.114639
10 fold serial dilutions were made with 96 well plate using vioflow pipette, plate 50ul
Cecum										CECA	mean log	SD	SE	T test	N
Day	chick #	cfu mut/ml	cfu wt/ml	Total cfu mut	Total cfu wt	cfu(mut/wt)	Normalized to input ratio	Log		Day 3	-1.77881	0.966771	0.432366	-3.68667	5*
3	1	2000000	44400000	6000000	133200000	0.045045	0.0689385	-1.16154		Day 9	-4.94654	0.570881	0.255313	-18.6505	5*
	2	220000	121600000	660000	364800000	0.00180921	0.00276888	-2.5577
	3	10000	17800000	30000	53400000	0.000561798	0.000859795	-3.06561
	4	3400000	41600000	10200000	124800000	0.0817308	0.125084	-0.9028		Cecal tonsil	mean log	SD	SE	T test	N
	5	260000	6400000	780000	19200000	0.040625	0.0621739	-1.20639		Day 3	-1.40264	0.374424	0.167453	-7.27265	5*
9	1	400	129200000	1200	387600000	3.09598e-06	4.73819e-06	-5.32439		Day 9	-2.16074	0.176166	0.0787863	-25.0795	5*
	2	800	95400000	2400	286200000	8.38574e-06	1.28338e-05	-4.89164
	3	200	91200000	600	273600000	2.19298e-06	3.35622e-06	-5.47415
	4	1600	25200000	4800	75600000	6.34921e-05	9.71705e-05	-4.01247		Bursa	mean log	SD	SE	T test	N
	5	400	65600000	1200	196800000	6.09756e-06	9.33192e-06	-5.03003		Day 3	-1.31976	0.491894	0.219989	-5.15909	5*
										Day 9	-1.95619	0.94959	0.424682	-4.17107	5*
Cecal tonsil
Day	chick #	cfu mut/ml	cfu wt/ml	Total cfu mut	Total cfu wt	cfu(mut/wt)	Normalized to input ratio	Log
3	1	60000	2800000	60000	2800000	0.0214286	0.032795	-1.48419		Spleen	mean log	SD	SE	T test	N
	2	340	9800	340	9800	0.0346939	0.0530967	-1.27493		Day 3	-1.07905	0.870405	0.389269	-2.29721	5*
	3	20000	1420000	20000	1420000	0.0140845	0.0215554	-1.66644		Day 9	-1.1781	0.432993	0.193646	-5.12938	5*
	4	360000	3660000	360000	3660000	0.0983607	0.150535	-0.822364
	5	1400	124800	1400	124800	0.0112179	0.0171683	-1.76527
9	1	20	3800	20	3800	0.00526316	0.00805492	-2.09394		Liver	mean log	SD	SE	T test	N
	2	320	50000	320	50000	0.0064	0.00979478	-2.00901		Day 3	-1.28392	0.453382	0.202765	-5.42059	5*
	3	120	29200	120	29200	0.00410959	0.00628946	-2.20139		Day 9	-0.843312	0.849126	0.379752	-1.73402	5*
	4	20	8600	20	8600	0.00232558	0.00355915	-2.44865
	5	100	17200	100	17200	0.00581395	0.00889788	-2.05071
Bursa
Day	chick #	cfu mut/ml	cfu wt/ml	Total cfu mut	Total cfu wt	cfu(mut/wt)	Normalized to input ratio	Log
3	1	14000	108400	42000	325200	0.129151	0.197658	-0.704086
	2	1000	49800	3000	149400	0.0200803	0.0307316	-1.51241
	3	1800	280000	5400	840000	0.00642857	0.00983851	-2.00707
	4	56000	1860000	168000	5580000	0.0301075	0.0460776	-1.33651
	5	10400	174000	31200	522000	0.0597701	0.0914743	-1.0387
9	1	180	170000	540	510000	0.00105882	0.00162046	-2.79036
	2	15600	66000	46800	198000	0.236364	0.361739	-0.441605
	3	420	50000	1260	150000	0.0084	0.0128557	-1.89091
	4	220	28000	660	84000	0.00785714	0.0120248	-1.91992
	5	320	268000	960	804000	0.00119403	0.00182738	-2.73817
Spleen
Day	chick #	cfu mut/ml	cfu wt/ml	Total cfu mut	Total cfu wt	cfu(mut/wt)	Normalized to input ratio	Log
3	1	320	1200	960	3600	0.266667	0.408116	-0.389216
	2	140	180	420	540	0.777778	1.19034	0.0756704
	3	10	640	30	1920	0.015625	0.023913	-1.62137
	4	20	1040	60	3120	0.0192308	0.0294314	-1.53119
	5	10	1300	30	3900	0.00769231	0.0117726	-1.92913
9	1	5	220	15	660	0.0227273	0.0347826	-1.45864
	2	220	1180	660	3540	0.186441	0.285335	-0.544644
	3	5	360	15	1080	0.0138889	0.021256	-1.67252
	4	5	120	15	360	0.0416667	0.0637681	-1.1954
	5	5	80	15	240	0.0625	0.0956522	-1.01931
Liver
Day	chick #	cfu mut/ml	cfu wt/ml	Total cfu mut	Total cfu wt	cfu(mut/wt)	Normalized to input ratio	Log
3	1	10	540	30	1620	0.0185185	0.0283414	-1.54758
	2	10	160	30	480	0.0625	0.0956522	-1.01931
	3	10	1120	30	3360	0.00892857	0.0136646	-1.8644
	4	100	760	300	2280	0.131579	0.201373	-0.695999
	5	40	1200	120	3600	0.0333333	0.0510145	-1.29231
9	1	5	20	15	60	0.25	0.382609	-0.417245
	2	5	120	15	360	0.0416667	0.0637681	-1.1954
	3	10	10	30	30	1	1.53043	0.184815
	4	5	900	15	2700	0.00555556	0.00850242	-2.07046
	5	5	40	15	120	0.125	0.191304	-0.718275
		mean log	SD	SE	T test	N
CECA	Day 3	-1.77881	0.966771	0.432366	-3.68667	5*
	Day 9	-4.94654	0.570881	0.255313	-18.6505	5*
Cecal tonsil	Day 3	-1.40264	0.374424	0.167453	-7.27265	5*
	Day 9	-2.16074	0.176166	0.0787863	-25.0795	5*
Bursa	Day 3	-1.31976	0.491894	0.219989	-5.15909	5*
	Day 9	-1.95619	0.94959	0.424682	-4.17107	5*
Spleen	Day 3	-1.07905	0.870405	0.389269	-2.29721	5*
	Day 9	-1.1781	0.432993	0.193646	-5.12938	5*
Liver	Day 3	-1.28392	0.453382	0.202765	-5.42059	5*
	Day 9	-0.843312	0.849126	0.379752	-1.73402	5*

## Sheet: Chick complementation 2
Date	2/27/12~3/7/12			COMPLEMENTED 3733 DELETION MUTANT
Title	Complementation of STM3733, STM3734 in chick
Strain	WT (HA877) delphoN+pWSK29 (nalR, carbR)
	delSTM3733+pWSK29-STM3733 (kanR, carbR)
	delSTM3733+pWSK29
	delSTM3734+pWSK29-STM3734
	delSTM3734+pWSK29
													2.23607
Inoculum titer
10 fold serial dilutions were made with 96 well plate using vioflow pipette, plate 50ul
50ul	delSTM3733+p-STM3733	WT	delSTM3733+p	WT	delSTM3734+p-STM3734	WT	delSTM3734+p	WT
CFU/ml	1680000000	3120000000	2300000000	3520000000	1960000000	3160000000	1920000000	2500000000
CFU(mut/wt)	0.538462		0.653409		0.620253		0.768
Log CFU	-0.268845		-0.184815		-0.207431		-0.114639
															2.132
Cecum										CECA	mean log	SD	SE	T test	N
Day	chick #	cfu mut/ml	cfu wt/ml	Total cfu mut	Total cfu wt	cfu(mut/wt)	Normalized to input ratio	Log		Day3	-0.113809	0.131864	0.0589729	2.62894	5*
3	1	5200000	18800000	15600000	56400000	0.276596	0.513678	-0.289309		Day9	-0.157725	0.257462	0.115144	0.965053	5
	2	48800000	98200000	146400000	294600000	0.496945	0.922898	-0.0348464
	3	9800000	28000000	29400000	84000000	0.35	0.65	-0.187087
	4	27000000	44600000	81000000	133800000	0.605381	1.12428	0.0508742		Cecal tonsil	mean log	SD	SE	T test	N
	5	27000000	64400000	81000000	193200000	0.419255	0.778616	-0.108677		Day3	-0.104708	0.168293	0.0752653	2.18078	5*
9	1	10600000	11000000	31800000	33000000	0.963636	1.78961	0.252758		Day9	-0.316471	0.425506	0.190298	-0.250267	5
	2	4800000	20200000	14400000	60600000	0.237624	0.441301	-0.355265
	3	10200000	37000000	30600000	111000000	0.275676	0.511969	-0.290756
	4	7400000	29600000	22200000	88800000	0.25	0.464286	-0.333215		Bursa	mean log	SD	SE	T test	N
	5	16800000	36000000	50400000	108000000	0.466667	0.866667	-0.0621479		Day3	-0.423057	0.316831	0.141695	-1.08833	5
										Day9	-0.264229	0.755055	0.337681	0.0136705	5
Cecal tonsil
Day	chick #	cfu mut/ml	cfu wt/ml	Total cfu mut	Total cfu wt	cfu(mut/wt)	Normalized to input ratio	Log
3	1	24800	73400	24800	73400	0.337875	0.627482	-0.202399		Spleen	mean log	SD	SE	T test	N
	2	42000	78000	42000	78000	0.538462	1	0		Day3	-0.354967	0.321315	0.143701	-0.599315	5
	3	3600	10600	3600	10600	0.339623	0.630728	-0.200158		Day9	-0.531471	0.496557	0.222074	-1.18261	5
	4	92000	124000	92000	124000	0.741935	1.37788	0.139211
	5	12600	42600	12600	42600	0.295775	0.549296	-0.260194
9	1	34000	46000	34000	46000	0.73913	1.37267	0.137566		Liver	mean log	SD	SE	T test	N
	2	6000	68600	6000	68600	0.0874636	0.162432	-0.789328		Day3	-0.271226	0.581527	0.260074	-0.00915461	5
	3	1400	12800	1400	12800	0.109375	0.203125	-0.692237		Day9	-0.233264	0.860332	0.384764	0.0924765	5
	4	12800	20000	12800	20000	0.64	1.18857	0.0750253
	5	5600	21400	5600	21400	0.261682	0.485981	-0.31338
Bursa
Day	chick #	cfu mut/ml	cfu wt/ml	Total cfu mut	Total cfu wt	cfu(mut/wt)	Normalized to input ratio	Log
3	1	2400	14600	7200	43800	0.164384	0.305284	-0.515296
	2	6200	44200	18600	132600	0.140271	0.260504	-0.584185
	3	160000	1300000	480000	3900000	0.123077	0.228571	-0.640978
	4	30600	41600	91800	124800	0.735577	1.36607	0.135473
	5	14600	87800	43800	263400	0.166287	0.308819	-0.510296
9	1	296000	66000	888000	198000	4.48485	8.329	0.920593
	2	18200	128000	54600	384000	0.142187	0.264062	-0.578293
	3	21600	68000	64800	204000	0.317647	0.589916	-0.22921
	4	62000	224000	186000	672000	0.276786	0.514031	-0.289011
	5	14800	384000	44400	1152000	0.0385417	0.0715774	-1.14522
Spleen
Day	chick #	cfu mut/ml	cfu wt/ml	Total cfu mut	Total cfu wt	cfu(mut/wt)	Normalized to input ratio	Log
3	1	40	140	120	420	0.285714	0.530612	-0.275223
	2	10	80	30	240	0.125	0.232143	-0.634245
	3	10	100	30	300	0.1	0.185714	-0.731155
	4	1440	2460	4320	7380	0.585366	1.08711	0.0362727
	5	80	220	240	660	0.363636	0.675325	-0.170487
9	1	60	160	180	480	0.375	0.696429	-0.157123
	2	140	220	420	660	0.636364	1.18182	0.0725507
	3	5	140	15	420	0.0357143	0.0663265	-1.17831
	4	260	2780	780	8340	0.0935252	0.17369	-0.760226
	5	5	40	15	120	0.125	0.232143	-0.634245
Liver
Day	chick #	cfu mut/ml	cfu wt/ml	Total cfu mut	Total cfu wt	cfu(mut/wt)	Normalized to input ratio	Log
3	1	10	40	30	120	0.25	0.464286	-0.333215
	2	80	40	240	120	2	3.71429	0.569875
	3	20	380	60	1140	0.0526316	0.0977444	-1.00991
	4	200	440	600	1320	0.454545	0.844156	-0.0735774
	5	10	60	30	180	0.166667	0.309524	-0.509306
9	1	160	60	480	180	2.66667	4.95238	0.694814
	2	5	60	15	180	0.0833333	0.154762	-0.810336
	3	5	180	15	540	0.0277778	0.0515873	-1.28746
	4	20	10	60	30	2	3.71429	0.569875
	5	5	20	15	60	0.25	0.464286	-0.333215
	Day	mean log	SD	SE	T test	N
Ceca	Day3	-0.113809	0.131864	0.0589729	2.62894	5*
	Day9	-0.157725	0.257462	0.115144	0.965053	5
Cecal tonsil	Day3	-0.104708	0.168293	0.0752653	2.18078	5*
	Day9	-0.316471	0.425506	0.190298	-0.250267	5
Bursa	Day3	-0.423057	0.316831	0.141695	-1.08833	5
	Day9	-0.264229	0.755055	0.337681	0.0136705	5
Spleen	Day3	-0.354967	0.321315	0.143701	-0.599315	5
	Day9	-0.531471	0.496557	0.222074	-1.18261	5
Liver	Day3	-0.271226	0.581527	0.260074	-0.00915461	5
	Day9	-0.233264	0.860332	0.384764	0.0924765	5

## Sheet: 3733 Calf raw data
Title	STM3733 in calves (P15-P17)
Animal ID
FLUID				MUTANT			WT	OUTPUT	INPUT	CI	LOG CI(mut/wt)
	Loop number	Experiment (Strains tested)	Plate 1 (mutant)	CFU/mL	Plate 2 (WT or all)	CFU/mL	CFU/mL	Output ratio mutant/WT	Input ratio mutant/WT	Competitive Index (output/input)	Log CI
P15	14	∆3733+pWSK29/WT	Carb XP (b)	400000000	Carb/XP (w)	400000000	400000000	1	1.0274	0.973333	-0.0117384
P16	19	3733+v/HA877	Carb XP (b)	292000000	Carb/XP (w)	336000000	336000000	0.869048	0.693878	1.25245	0.0977607
P17	16	3733+v/HA877	Carb XP (b)	180000000	Carb/XP (w)	222000000	222000000	0.810811	1.01408	0.79955	-0.0971546
MUCUS
P15	14	∆3733+pWSK29/WT	Carb XP (b)	5200000	Carb/XP (w)	5600000	5600000	0.928571	1.0274	0.90381	-0.0439231
P16	19	3733+v/HA877	Carb XP (b)	15800000	Carb/XP (w)	19200000	19200000	0.822917	0.693878	1.18597	0.074073
P17	16	3733+v/HA877	Carb XP (b)	11400000	Carb/XP (w)	13000000	13000000	0.876923	1.01408	0.864744	-0.0631126
TISSUE
P15	14	∆3733+pWSK29/WT	Carb XP (b)	3600000	Carb/XP (w)	3000000	3000000	1.2	1.0274	1.168	0.0674428
P16	19	3733+v/HA877	Carb XP (b)	3000000	Carb/XP (w)	4800000	4800000	0.625	0.693878	0.900735	-0.0454028
P17	16	3733+v/HA877	Carb XP (b)	2660000	Carb/XP (w)	1760000	1760000	1.51136	1.01408	1.49037	0.173295
	Fluid	Mucus	Tissue
P15	-0.0117384	-0.0439231	0.0674428
P16	0.0977607	0.074073	-0.0454028
P17	-0.0971546	-0.0631126	0.173295
Mean	-0.00371076	-0.0109876	0.0651116
SD	0.0977053	0.0742869	0.109367
SE	0.0564102	0.0428895	0.0631433
P value	0.745269	0.737585	0.922282
		Log CI
Fluid	1	-0.0117384
	1	0.0977607
	1	-0.0971546
Mucus	2	-0.0439231
	2	0.074073
	2	-0.0631126
Tissue	3	0.0674428
	3	-0.0454028
	3	0.173295
Median	1	-0.0117384
	2	-0.0439231
	3	0.0674428

## Sheet: Mouse fecal shedding
Date:	2012-01-24						MOUSE FECAL SHEDDING OF STM3733 MUTANT
Title:	Competitive infection of STM3733 (pyrE) in CBA/J mice
Method:	1:1 mixture of wild type (HA431) and STM3733 (pyrE) is orally injected to 5 CBA/J mice
	on days 1, 3, and 9 fecal pellets are collected in 3ml PBS
	serial dilution of fecal suspension is plated on kan/xp
Inoculum titer
Strain	STM3733	HA431
CFU/ml	3100000000	2800000000
CFU(mut/wt)	1.10714
Log input	0.0442037
Day 1	STM3733	WT					STAT with 4 mice				df=3, a=.05	2.353
	CFU mut/ml	CFU wt/ml	CFU(mut/wt)/ml	Normalized to input	Log		STAT	Mean log CFU(mut/wt)	SD	SE	Ttest
M1	40	40	1	0.903226	-0.0442037		D 1	-0.598821	0.62244	0.31122	-2.06614	4
M2	16000	54000	0.296296	0.267622	-0.572477		D 3	0.104676	1.04527	0.522637	0.115706	4
M3	200	2100	0.0952381	0.0860215	-1.06539		D 9	-0.543856	1.0254	0.512702	-1.14698	4
M4	2900	1400	2.07143	1.87097	0.272066		D 13	-1.15413	1.06415	0.532077	-2.25218	4
M5	300	2900	0.103448	0.0934372	-1.02948		D 15	-0.987179	1.25227	0.626135	-1.64722	4
							D 18	-0.903294	0.888885	0.444442	-2.13188	4
Day 3	STM3733	WT					D 21	-0.538338	2.33982	1.16991	-0.497937	4
	CFU mut/ml	CFU wt/ml	CFU(mut/wt)/ml	Normalized to input	Log		D 24	-0.140228	1.2024	0.601201	-0.306772	4
M1	5	5	1	0.903226	-0.0442037		D 27	-0.0803316	0.655458	0.327729	-0.379994	4
M2	16000	19000	0.842105	0.760611	-0.118837		D 30	-1.88641	2.12653	1.06326	-1.81574	4
M3	29000	119000	0.243697	0.220114	-0.657353		D 41	-0.992068	0.743767	0.371884	-2.78655	4
M4	2000	5000	0.4	0.36129	-0.442144
M5	4800	100	48	43.3548	1.63704
Day 9	STM3733	WT
	CFU mut/ml	CFU wt/ml	CFU(mut/wt)/ml	Normalized to input	Log
M1	5	50	0.1	0.0903226	-1.0442
M2	63000	17000	3.70588	3.34725	0.524688
M3	690000	580000	1.18966	1.07453	0.0312174
M4	200	10700	0.0186916	0.0168827	-1.77256
M5	140000	1150000	0.121739	0.109958	-0.958773
Day 13	STM3733	WT
	CFU mut/ml	CFU wt/ml	CFU(mut/wt)/ml	Normalized to input	Log
M1	5	10	0.5	0.451613	-0.345234
M2	30000	12000	2.5	2.25806	0.353736
M3	30000	940000	0.0319149	0.0288264	-1.54021
M4	20	360	0.0555556	0.0501792	-1.29948
M5	20000	2440000	0.00819672	0.00740349	-2.13056
Day 15	STM3733	WT
	CFU mut/ml	CFU wt/ml	CFU(mut/wt)/ml	Normalized to input	Log
M1	5	5	1	0.903226	-0.0442037
M2	70000	10000	7	6.32258	0.800894
M3	10000	360000	0.0277778	0.0250896	-1.60051
M4	10	1000	0.01	0.00903226	-2.0442
M5	2000	23000	0.0869565	0.0785414	-1.1049
Day 18	STM3733	WT
	CFU mut/ml	CFU wt/ml	CFU(mut/wt)/ml	Normalized to input	Log
M1	5	5	1	0.903226	-0.0442037
M2	450000	230000	1.95652	1.76718	0.247281
M3	3000	225000	0.0133333	0.012043	-1.91926
M4	20	150	0.133333	0.12043	-0.919265
M5	2000	19000	0.105263	0.0950764	-1.02193
Day 21	STM3733	WT
	CFU mut/ml	CFU wt/ml	CFU(mut/wt)/ml	Normalized to input	Log
M1	20	5	4	3.6129	0.557856
M2	2080000	10000	208	187.871	2.27386
M3	100	34000	0.00294118	0.00265655	-2.57568
M4	210	60	3.5	3.16129	0.499864
M5	1400	284000	0.00492958	0.00445252	-2.35139
Day 24	STM3733	WT
	CFU mut/ml	CFU wt/ml	CFU(mut/wt)/ml	Normalized to input	Log
M1	110	190	0.578947	0.52292	-0.281565
M2	400000	20000	20	18.0645	1.25683
M3	17000	19000	0.894737	0.808149	-0.0925083
M4	5	5	1	0.903226	-0.0442037
M5	3000	130000	0.0230769	0.0208437	-1.68103
Day 27	STM3733	WT
	CFU mut/ml	CFU wt/ml	CFU(mut/wt)/ml	Normalized to input	Log
M1	5	5	1	0.903226	-0.0442037
M2	156000	26000	6	5.41935	0.733948
M3	4700	5900	0.79661	0.719519	-0.142958
M4	5	5	1	0.903226	-0.0442037
M5	3000	20000	0.15	0.135484	-0.868112
Day 30	STM3733	WT
	CFU mut/ml	CFU wt/ml	CFU(mut/wt)/ml	Normalized to input	Log
M1	5	5	1	0.903226	-0.0442037
M2	900	2000	0.45	0.406452	-0.390991
M3	120	31800	0.00377358	0.0034084	-2.46745
M4	5	5	1	0.903226	-0.0442037
M5	10	397000	2.51889e-05	2.27513e-05	-4.64299
Day 41	STM3733	WT
	CFU mut/ml	CFU wt/ml	CFU(mut/wt)/ml	Normalized to input	Log
M1	5	5	1	0.903226	-0.0442037
M2	20	240	0.0833333	0.0752688	-1.12338
M3	5	40	0.125	0.112903	-0.947294
M4	5	5	1	0.903226	-0.0442037
M5	90	5800	0.0155172	0.0140156	-1.85339
					Median
Day 1	M2	1	-0.572477		1	-0.800979
Day 1	M3	1	-1.06539		2	-0.28049
Day 1	M4	1	0.272066		3	-0.463778
Day 1	M5	1	-1.02948		4	-1.41984
					5	-1.3527
Day 3	M2	2	-0.118837		6	-0.970596
Day 3	M3	2	-0.657353		7	-0.925765
Day 3	M4	2	-0.442144		8	-0.068356
Day 3	M5	2	1.63704		9	-0.0935807
					10	-1.42922
Day 9	M2	3	0.524688		11	-1.03534
Day 9	M3	3	0.0312174
Day 9	M4	3	-1.77256
Day 9	M5	3	-0.958773
Day 13	M2	4	0.353736
Day 13	M3	4	-1.54021
Day 13	M4	4	-1.29948
Day 13	M5	4	-2.13056
Day 15	M2	5	0.800894
Day 15	M3	5	-1.60051
Day 15	M4	5	-2.0442
Day 15	M5	5	-1.1049
Day 18	M2	6	0.247281
Day 18	M3	6	-1.91926
Day 18	M4	6	-0.919265
Day 18	M5	6	-1.02193
Day 21	M2	7	2.27386
Day 21	M3	7	-2.57568
Day 21	M4	7	0.499864
Day 21	M5	7	-2.35139
Day 24	M2	8	1.25683
Day 24	M3	8	-0.0925083
Day 24	M4	8	-0.0442037
Day 24	M5	8	-1.68103
Day 27	M2	9	0.733948
Day 27	M3	9	-0.142958
Day 27	M4	9	-0.0442037
Day 27	M5	9	-0.868112
Day 30	M2	10	-0.390991
Day 30	M3	10	-2.46745
Day 30	M4	10	-0.0442037
Day 30	M5	10	-4.64299
Day 41	M2	11	-1.12338
	M3	11	-0.947294
	M4	11	-0.0442037
	M5	11	-1.85339

## Sheet: Mouse organ colonization
MOUSE ORGAN COLONIZATION COUNTS FOR STM3733 DELETION MUTANT
Inoculum titer
Strain	STM3733	HA431
CFU/ml	3100000000	2800000000
CFU(mut/wt)	1.10714
Log input	0.0442037
Cecum								Mean log	SD	SE	Ttest
Day 41	CFU mut/ml	CFU wt/ml	CFU(mut/wt)/ml	Normalized to input	Log		Cecum	-1.50401	1.67593	0.837964	-1.84759
mouse 2	70	300	0.233333	0.210753	-0.676227		PP	-0.0442037	0	0	#DIV/0!
mouse 3	5	120	0.0416667	0.0376344	-1.42441		MLN	-0.304552	0.520696	0.260348	-1.33957
mouse 4	5	5	1	0.903226	-0.0442037		Spleen	-0.199151	0.529934	0.264967	-0.918432
mouse 5	70	470000	0.000148936	0.000134523	-3.8712		Liver	-0.694719	0.75115	0.375575	-1.96744
Peyer's patch (PP)
Day 41	CFU mut/ml	CFU wt/ml	CFU(mut/wt)/ml	Normalized to input	Log
mouse 2	5	5	1	0.903226	-0.0442037
mouse 3	5	5	1	0.903226	-0.0442037
mouse 4	5	5	1	0.903226	-0.0442037
mouse 5	5	5	1	0.903226	-0.0442037
Mesenteric Lymph nodes (MLN)
Day 41	CFU mut/ml	CFU wt/ml	CFU(mut/wt)/ml	Normalized to input	Log
mouse 2	5	5	1	0.903226	-0.0442037
mouse 3	5	5	1	0.903226	-0.0442037
mouse 4	5	5	1	0.903226	-0.0442037
mouse 5	10	110	0.0909091	0.0821114	-1.0856
Spleen
Day 41	CFU mut/ml	CFU wt/ml	CFU(mut/wt)/ml	Normalized to input	Log
mouse 2	10	5	2	1.80645	0.256826
mouse 3	5	5	1	0.903226	-0.0442037
mouse 4	5	5	1	0.903226	-0.0442037
mouse 5	30	250	0.12	0.108387	-0.965022
Liver
Day 41	CFU mut/ml	CFU wt/ml	CFU(mut/wt)/ml	Normalized to input	Log
mouse 2	5	5	1	0.903226	-0.0442037
mouse 3	5	5	1	0.903226	-0.0442037
mouse 4	5	100	0.05	0.0451613	-1.34523
mouse 5	10	200	0.05	0.0451613	-1.34523
						Median
Cecum	Mouse 2	1	-0.676227		1	-1.05032
	Mouse 3	1	-1.42441		2	-0.0442037
	Mouse 4	1	-0.0442037		3	-0.0442037
	Mouse 5	1	-3.8712		4	-0.0442037
PP	Mouse 2	2	-0.0442037		5	-0.694719
	Mouse 3	2	-0.0442037
	Mouse 4	2	-0.0442037
	Mouse 5	2	-0.0442037
MLN	Mouse 2	3	-0.0442037
	Mouse 3	3	-0.0442037
	Mouse 4	3	-0.0442037
	Mouse 5	3	-1.0856
Spleen	Mouse 2	4	0.256826
	Mouse 3	4	-0.0442037
	Mouse 4	4	-0.0442037
	Mouse 5	4	-0.965022
Liver	Mouse 2	5	-0.0442037
	Mouse 3	5	-0.0442037
	Mouse 4	5	-1.34523
	Mouse 5	5	-1.34523

## Sheet: Ura --
DATE	11/05/12-
Title	Competitive infection of STM3733 in chicks fed uracil supplemented foods
Method	Uracil supplementing: Soak 100g of chick foods in 100ml of 1% Uracil solution, which is autoclaved after dissolving in water by boiling. Dry soaked foods in hood
	group of 15 chicks is fed uracil supplemented foods after hatching
	on D3 5 chicks are euthanized
	group of 5 chicks is fed uracil food, the other group of 5 chicks is feed normal food
	on D9 chicks are euthanized
	weigh 3 chicks before euthanization
Inoculum
Strain	STM3733	WT (HA431)
cfu/ml	2040000000	2520000000
cfu(mt/wt)	0.809524
Log input	-0.0917704
Uracil -
Cecum										CECA	mean log	SD	SE	T test	N
Day	chick #	cfu mt/ml	cfu wt/ml	Total cfu mt	Total cfu wt	cfu(mt/wt)	Normalized to input ratio	Log		Day3	-5.89062	0.365639	0.163523	-35.4727	5*
3	1	200	540000000	600	1620000000	3.7037e-07	4.57516e-07	-6.33959		Day9	-4.84056	0.564228	0.252338	-18.8262	5*
	2	200	120000000	600	360000000	1.66667e-06	2.05882e-06	-5.68638
	3	200	280000000	600	840000000	7.14286e-07	8.82353e-07	-6.05436		CT	mean log	SD	SE	T test	N
	4	200	60000000	600	180000000	3.33333e-06	4.11765e-06	-5.38535		Day3	-3.63412	0.58949	0.263636	-13.4432	5*
	5	200	240000000	600	720000000	8.33333e-07	1.02941e-06	-5.98741		Day9	-2.93213	0.380782	0.170296	-16.6893	5*
9	1	3000	80000000	9000	240000000	3.75e-05	4.63235e-05	-4.3342
	2	800	280000000	2400	840000000	2.85714e-06	3.52941e-06	-5.4523		BURSA	mean log	SD	SE	T test	N
	3	1600	240000000	4800	720000000	6.66667e-06	8.23529e-06	-5.08432		Day3	-4.43883	0.257087	0.114976	-37.8238	5*
	4	1400	260000000	4200	780000000	5.38462e-06	6.65158e-06	-5.17707		Day9	-3.81833	0.35689	0.159611	-23.3589	5*
	5	3400	60000000	10200	180000000	5.66667e-05	7e-05	-4.1549
										SPLEEN	mean log	SD	SE	T test	N
Cecal Tonsil										Day3	-2.11744	0.620859	0.277665	-7.30173	5*
Day	chick #	cfu mt/ml	cfu wt/ml	Total cfu mt	Total cfu wt	cfu(mt/wt)	Normalized to input ratio	Log		Day9	-1.38512	0.818719	0.366153	-3.53709	5*
3	1	80	250000	80	250000	0.00032	0.000395294	-3.40308
	2	20	42000	20	42000	0.00047619	0.000588235	-3.23045		LIVER	mean log	SD	SE	T test	N
	3	60	114000	60	114000	0.000526316	0.000650155	-3.18698		Day3	-2.16578	1.03175	0.461428	-4.49858	5*
	4	60	402000	60	402000	0.000149254	0.000184372	-3.7343		Day9	-1.05372	0.608436	0.272109	-3.54165	5*
	5	40	2040000	40	2040000	1.96078e-05	2.42215e-05	-4.6158
9	1	120	58000	120	58000	0.00206897	0.00255578	-2.59248
	2	10	12000	10	12000	0.000833333	0.00102941	-2.98741
	3	60	130000	60	130000	0.000461538	0.000570136	-3.24402
	4	180	492000	180	492000	0.000365854	0.000451937	-3.34492
	5	120	46000	120	46000	0.0026087	0.00322251	-2.49181
Bursa
Day	chick #	cfu mt/ml	cfu wt/ml	Total cfu mt	Total cfu wt	cfu(mt/wt)	Normalized to input ratio	Log
3	1	200	18800000	600	56400000	1.06383e-05	1.31414e-05	-4.88136
	2	100	2000000	300	6000000	5e-05	6.17647e-05	-4.20926
	3	100	2900000	300	8700000	3.44828e-05	4.25963e-05	-4.37063
	4	60	1800000	180	5400000	3.33333e-05	4.11765e-05	-4.38535
	5	120	3300000	360	9900000	3.63636e-05	4.49198e-05	-4.34756
9	1	540	4000000	1620	12000000	0.000135	0.000166765	-3.7779
	2	440	5000000	1320	15000000	8.8e-05	0.000108706	-3.96375
	3	600	1800000	1800	5400000	0.000333333	0.000411765	-3.38535
	4	340	1800000	1020	5400000	0.000188889	0.000233333	-3.63202
	5	700	18600000	2100	55800000	3.76344e-05	4.64896e-05	-4.33264
Spleen
Day	chick #	cfu mt/ml	cfu wt/ml	Total cfu mt	Total cfu wt	cfu(mt/wt)	Normalized to input ratio	Log
3	1	20	2800	60	8400	0.00714286	0.00882353	-2.05436
	2	10	5860	30	17580	0.00170648	0.00210801	-2.67613
	3	10	880	30	2640	0.0113636	0.0140374	-1.85271
	4	10	220	30	660	0.0454545	0.0561497	-1.25065
	5	20	14000	60	42000	0.00142857	0.00176471	-2.75333
9	1	60	880	180	2640	0.0681818	0.0842246	-1.07456
	2	10	40	30	120	0.25	0.308824	-0.51029
	3	10	6620	30	19860	0.00151057	0.001866	-2.72909
	4	10	260	30	780	0.0384615	0.0475113	-1.3232
	5	10	240	30	720	0.0416667	0.0514706	-1.28844
Liver
Day	chick #	cfu mt/ml	cfu wt/ml	Total cfu mt	Total cfu wt	cfu(mt/wt)	Normalized to input ratio	Log
3	1	10	1660	30	4980	0.0060241	0.00744153	-2.12834
	2	20	1440	60	4320	0.0138889	0.0171569	-1.76556
	3	10	180	30	540	0.0555556	0.0686275	-1.1635
	4	10	920	30	2760	0.0108696	0.0134271	-1.87202
	5	100	980000	300	2940000	0.000102041	0.00012605	-3.89946
9	1	10	1040	30	3120	0.00961538	0.0118778	-1.92526
	2	40	140	120	420	0.285714	0.352941	-0.452298
	3	20	500	60	1500	0.04	0.0494118	-1.30617
	4	120	1760	360	5280	0.0681818	0.0842246	-1.07456
	5	10	40	30	120	0.25	0.308824	-0.51029

## Sheet: Ura +-
Inoculum
Strain	STM3733	WT (HA431)
cfu/ml	2040000000	2520000000
cfu(mt/wt)	0.809524
Log input	-0.0917704
										Ura+/-				2.776
Uracil +/-										CECA	mean log	SD	SE	T test	N
Cecum										Day3	-1.00941	0.942745	0.421621	-2.17645	5
Day	chick #	cfu mt/ml	cfu wt/ml	Total cfu mt	Total cfu wt	cfu(mt/wt)	Normalized to input ratio	Log		Day9	-4.3743	0.628714	0.281178	-15.2307	5*
3	1	8200000	23200000	24600000	69600000	0.353448	0.436613	-0.359904
	2	2400000	140000000	7200000	420000000	0.0171429	0.0211765	-1.67415		CT	mean log	SD	SE	T test	N
	3	7200000	34200000	21600000	102600000	0.210526	0.260062	-0.584923		Day3	-0.898134	0.337853	0.151097	-5.33672	5*
	4	3600000	920000000	10800000	2760000000	0.00391304	0.00483376	-2.31571		Day9	-1.09042	1.04035	0.465275	-2.14637	5
	5	20000000	32000000	60000000	96000000	0.625	0.772059	-0.11235
9	1	800	86000000	2400	258000000	9.30233e-06	1.14911e-05	-4.93964		BURSA	mean log	SD	SE	T test	N
	2	1200	52000000	3600	156000000	2.30769e-05	2.85068e-05	-4.54505		Day3	-1.67967	1.03135	0.461249	-3.4426	5*
	3	1400	44000000	4200	132000000	3.18182e-05	3.93048e-05	-4.40555		Day9	-2.40425	1.5126	0.676474	-3.41844	5*
	4	2600	152000000	7800	456000000	1.71053e-05	2.113e-05	-4.6751
	5	12000	30000000	36000	90000000	0.0004	0.000494118	-3.30617		SPLEEN	mean log	SD	SE	T test	N
										Day3	-0.571155	0.544157	0.243362	-1.96984	5
Cecal Tonsil										Day9	-0.904684	0.687315	0.307386	-2.6446	5
Day	chick #	cfu mt/ml	cfu wt/ml	Total cfu mt	Total cfu wt	cfu(mt/wt)	Normalized to input ratio	Log
3	1	22000	208000	22000	208000	0.105769	0.130656	-0.88387		LIVER	mean log	SD	SE	T test	N
	2	28000	378000	28000	378000	0.0740741	0.0915033	-1.03856		Day3	-0.407984	0.7967	0.356306	-0.887477	5
	3	20000	100000	20000	100000	0.2	0.247059	-0.6072		Day9	-0.293085	0.429997	0.192306	-1.04685	5
	4	440	13400	440	13400	0.0328358	0.0405619	-1.39188
	5	62000	284000	62000	284000	0.21831	0.269677	-0.569156		DAY3	Log CFU(mt/wt)		SE
9	1	260	202000	260	202000	0.00128713	0.00158998	-2.79861			Uracil -	Uracil +	Ura-	Ura+
	2	1400	8000	1400	8000	0.175	0.216176	-0.665192		Ceca	-5.89062	-1.00941	0.163523	0.421621
	3	560	5800	560	5800	0.0965517	0.11927	-0.92347		Cecal tonsil	-3.63412	-0.898134	0.263636	0.151097
	4	220	3200	220	3200	0.06875	0.0849265	-1.07096		Bursa	-4.43883	-1.67967	0.114976	0.461249
	5	2660	3240	2660	3240	0.820988	1.01416	0.006107		Spleen	-2.11744	-0.571155	0.277665	0.243362
										Liver	-2.16578	-0.407984	0.461428	0.356306
Bursa
Day	chick #	cfu mt/ml	cfu wt/ml	Total cfu mt	Total cfu wt	cfu(mt/wt)	Normalized to input ratio	Log
3	1	80000	600000	240000	1800000	0.133333	0.164706	-0.783291
	2	80000	2820000	240000	8460000	0.0283688	0.0350438	-1.45539
	3	200000	1100000	600000	3300000	0.181818	0.224599	-0.648592
	4	2000	1800000	6000	5400000	0.00111111	0.00137255	-2.86247
	5	2000	1100000	6000	3300000	0.00181818	0.00224599	-2.64859
9	1	4200	280000	12600	840000	0.015	0.0185294	-1.73214
	2	100	160000	300	480000	0.000625	0.000772059	-3.11235
	3	100	1180000	300	3540000	8.47458e-05	0.000104686	-3.98011
	4	400	600000	1200	1800000	0.000666667	0.000823529	-3.08432
	5	100000	160000	300000	480000	0.625	0.772059	-0.11235
Spleen
Day	chick #	cfu mt/ml	cfu wt/ml	Total cfu mt	Total cfu wt	cfu(mt/wt)	Normalized to input ratio	Log
3	1	40	40	120	120	1	1.23529	0.0917704
	2	280	2680	840	8040	0.104478	0.129061	-0.889206
	3	10	140	30	420	0.0714286	0.0882353	-1.05436
	4	20	220	60	660	0.0909091	0.112299	-0.949622
	5	100	140	300	420	0.714286	0.882353	-0.0543577
9	1	10	480	30	1440	0.0208333	0.0257353	-1.58947
	2	140	100	420	300	1.4	1.72941	0.237898
	3	10	200	30	600	0.05	0.0617647	-1.20926
	4	10	140	30	420	0.0714286	0.0882353	-1.05436
	5	40	400	120	1200	0.1	0.123529	-0.90823
Liver
Day	chick #	cfu mt/ml	cfu wt/ml	Total cfu mt	Total cfu wt	cfu(mt/wt)	Normalized to input ratio	Log
3	1	120	60	360	180	2	2.47059	0.3928
	2	480	3200	1440	9600	0.15	0.185294	-0.732138
	3	600	240	1800	720	2.5	3.08824	0.48971
	4	40	860	120	2580	0.0465116	0.0574555	-1.24067
	5	20	220	60	660	0.0909091	0.112299	-0.949622
9	1	10	80	30	240	0.125	0.154412	-0.81132
	2	10	60	30	180	0.166667	0.205882	-0.686381
	3	10	10	30	30	1	1.23529	0.0917704
	4	80	140	240	420	0.571429	0.705882	-0.151268
	5	20	20	60	60	1	1.23529	0.0917704

## Sheet: Ura ++
Inoculum
Strain	STM3733	WT (HA431)
cfu/ml	2040000000	2520000000
cfu(mt/wt)	0.809524
Log input	-0.0917704
										Ura+				2.776
Uracil +										CECA	mean log	SD	SE	T test	N
Cecum										Day3	-1.00941	0.942745	0.421621	-2.17645	5
Day	chick #	cfu mt/ml	cfu wt/ml	Total cfu mt	Total cfu wt	cfu(mt/wt)	Normalized to input ratio	Log		Day9	-1.33172	1.14567	0.512376	-2.41999	5
3	1	8200000	23200000	24600000	69600000	0.353448	0.436613	-0.359904
	2	2400000	140000000	7200000	420000000	0.0171429	0.0211765	-1.67415		CT	mean log	SD	SE	T test	N
	3	7200000	34200000	21600000	102600000	0.210526	0.260062	-0.584923		Day3	-0.898134	0.337853	0.151097	-5.33672	5*
	4	3600000	920000000	10800000	2760000000	0.00391304	0.00483376	-2.31571		Day9	-0.990486	0.960539	0.429579	-2.09208	5
	5	20000000	32000000	60000000	96000000	0.625	0.772059	-0.11235
9	1	18000000	78000000	54000000	234000000	0.230769	0.285068	-0.545052		BURSA	mean log	SD	SE	T test	N
	2	200000	468000000	600000	1404000000	0.00042735	0.000527903	-3.27745		Day3	-1.67967	1.03135	0.461249	-3.4426	5*
	3	8000000	272000000	24000000	816000000	0.0294118	0.0363322	-1.43971		Day9	-1.89766	0.374902	0.167666	-10.7707	5*
	4	16000000	74000000	48000000	222000000	0.216216	0.267091	-0.573341
	5	6400000	52600000	19200000	157800000	0.121673	0.150302	-0.823035		SPLEEN	mean log	SD	SE	T test	N
										Day3	-0.571155	0.544157	0.243362	-1.96984	5
Cecal Tonsil										Day9	-0.73152	0.337853	0.151097	-4.23403	5
Day	chick #	cfu mt/ml	cfu wt/ml	Total cfu mt	Total cfu wt	cfu(mt/wt)	Normalized to input ratio	Log
3	1	22000	208000	22000	208000	0.105769	0.130656	-0.88387		LIVER	mean log	SD	SE	T test	N
	2	28000	378000	28000	378000	0.0740741	0.0915033	-1.03856		Day3	-0.407984	0.7967	0.356306	-0.887477	5
	3	20000	100000	20000	100000	0.2	0.247059	-0.6072		Day9	-0.83883	1.23534	0.552479	-1.3522	5
	4	440	13400	440	13400	0.0328358	0.0405619	-1.39188
	5	62000	284000	62000	284000	0.21831	0.269677	-0.569156
9	1	62000	114000	62000	114000	0.54386	0.671827	-0.172743
	2	2000	586000	2000	586000	0.00341297	0.00421602	-2.3751
	3	2600	128000	2600	128000	0.0203125	0.0250919	-1.60047
	4	8000	18000	8000	18000	0.444444	0.54902	-0.260412
	5	50000	216000	50000	216000	0.231481	0.285948	-0.543713
Bursa
Day	chick #	cfu mt/ml	cfu wt/ml	Total cfu mt	Total cfu wt	cfu(mt/wt)	Normalized to input ratio	Log
3	1	80000	600000	240000	1800000	0.133333	0.164706	-0.783291
	2	80000	2820000	240000	8460000	0.0283688	0.0350438	-1.45539
	3	200000	1100000	600000	3300000	0.181818	0.224599	-0.648592
	4	2000	1800000	6000	5400000	0.00111111	0.00137255	-2.86247
	5	2000	1100000	6000	3300000	0.00181818	0.00224599	-2.64859
9	1	40000	1840000	120000	5520000	0.0217391	0.0268542	-1.57099
	2	40000	4120000	120000	12360000	0.00970874	0.0119931	-1.92107
	3	20000	5120000	60000	15360000	0.00390625	0.00482537	-2.31647
	4	80000	2920000	240000	8760000	0.0273973	0.0338437	-1.47052
	5	8000	1600000	24000	4800000	0.005	0.00617647	-2.20926
Spleen
Day	chick #	cfu mt/ml	cfu wt/ml	Total cfu mt	Total cfu wt	cfu(mt/wt)	Normalized to input ratio	Log
3	1	40	40	120	120	1	1.23529	0.0917704
	2	280	2680	840	8040	0.104478	0.129061	-0.889206
	3	10	140	30	420	0.0714286	0.0882353	-1.05436
	4	20	220	60	660	0.0909091	0.112299	-0.949622
	5	100	140	300	420	0.714286	0.882353	-0.0543577
9	1	2100	2740	6300	8220	0.766423	0.946758	-0.0237609
	2	300	108000	900	324000	0.00277778	0.00343137	-2.46453
	3	420	12400	1260	37200	0.033871	0.0418406	-1.3784
	4	400	60	1200	180	6.66667	8.23529	0.915679
	5	140	880	420	2640	0.159091	0.196524	-0.706584
Liver
Day	chick #	cfu mt/ml	cfu wt/ml	Total cfu mt	Total cfu wt	cfu(mt/wt)	Normalized to input ratio	Log
3	1	120	60	360	180	2	2.47059	0.3928
	2	480	3200	1440	9600	0.15	0.185294	-0.732138
	3	600	240	1800	720	2.5	3.08824	0.48971
	4	40	860	120	2580	0.0465116	0.0574555	-1.24067
	5	20	220	60	660	0.0909091	0.112299	-0.949622
9	1	320	1100	960	3300	0.290909	0.359358	-0.444472
	2	260	48000	780	144000	0.00541667	0.00669118	-2.1745
	3	10	1620	30	4860	0.00617284	0.00762527	-2.11774
	4	10	10	30	30	1	1.23529	0.0917704
	5	320	140	960	420	2.28571	2.82353	0.450792

[truncated: 5 more sheets: Ura Chick weights, Ura chick organ weights, In vitro stats, In vitro compet, IN vitro Uracil supplment]
